# Supplementary material for: Oral Delivery of Liraglutide Formulated with PLGA for Sustained Obesity Management
Source: Int J Mol Sci. 2026 Apr 5;27(7):3300. doi: 10.3390/ijms27073300 (PMC13072843; doi:10.3390/ijms27073300)
Supplement: Supplementary file 1 [file ijms-27-03300-s001.zip]

Archive with 1 entries (1 files):
- ijms-4218889-supplementary.pdf
